# Supplementary material for: Environmental Determinants of Post-Discharge Acute Respiratory Illness among Preterm Infants with Bronchopulmonary Dysplasia
Source: Int J Environ Res Public Health. 2024 May 20;21(5):648. doi: 10.3390/ijerph21050648 (PMC11120865; doi:10.3390/ijerph21050648)
Supplement: Supplementary file 1 [file ijerph-21-00648-s001.zip]

Archive with 1 entries (1 files):
- ijerph-2997734-supplementary.pdf
